# Supplementary material for: Development and analysis of quality assessment tools for different types of patient information – websites, decision aids, question prompt lists, and videos
Source: BMC Med Inform Decis Mak. 2023 Jun 21;23:111. doi: 10.1186/s12911-023-02204-5 (PMC10283325; doi:10.1186/s12911-023-02204-5)
Supplement: Supplementary file 1 — Additional file 1. Comparison of all aspects within the tools’ criteria. [file 12911_2023_2204_MOESM1_ESM.xlsx]

## Sheet: Original - DE
VERGLEICH ALLER ASPEKTE INNERHALB DER KRITERIEN DER INSTRUMENTE
Websites	PDAs	QPLs	Videos
Sachverständigkeit	Enthält die Qualifikationen und Referenzen über die Personen die sie entwickelt haben.	Im Kontext der Checkliste gibt es Hinweise auf die Beteiligung von Praxisanwendern (Ärzte und Patienten) an der Entwicklung und praktischen Überprüfung der Checkliste.	Sind die Ziele des Videos klar?
Sind die Ziele der Publikation klar?	Die Patienten wurden im Vorfeld gefragt, was sie benötigen, um sie auf eine bestimmte Entscheidung vorzubereiten	Im Kontext der Checkliste gibt es Hinweise auf die Beteiligung von sachverständigen Fachleuten an der Entwicklung und praktischen Überprüfung der Checkliste.	_x000D_Erreicht das Video seine selbstgesteckten Ziele?
Erreicht die Publikation ihre selbstgesteckten Ziele?	Die Praktizierenden wurden im Vorfeld gefragt, was sie brauchen, um eine spezifische Entscheidung mit den Patienten zu besprechen.	Die Ziele der Publikation sind klar benannt.	Genauigkeit: Sind die Aussagen eindeutig?
Werden die Informationsziele erreicht?	In der Patientenentscheidungshilfe wird die Zielgruppe benannt/erläutert, für die sie bestimmt ist.	Die angesprochene Zielgruppe wird klar benannt.	Genauigkeit: Werden die Aussagen mithilfe von Zahlenangaben konkretisiert?
Zweck der ansgerpochenen Zielgruppen und Informationen?	Die Patientenentscheidungshilfe informiert über die positiven und negativen Merkmale der jeweiligen Behandlung/Untersuchung (z.B. Vorteile od. Schäden, Nebenwirkungen, Nachteile).	Der inhaltliche Schwerpunkt der Checkliste ist klar erkennbar.	Relevanz_x000D_ Sind die Informationen für Betroffene von Relevanz? _x000D_
Ist die Publikation ausgewogen und unbeeinflusst geschrieben?	Weist darauf hin, dass es für den Patienten verschiedene Varianten gibt, um zu einer Entscheidung zu gelangen (Paternalistisch – Arzt allein; Partizipativ (PEF) – Arzt und Patient; Informativ – Patient allein).	Die Items sind ausgewogen und unbeeinflusst formuliert.	Wird darauf hingewiesen, dass das Video einen Arztbesuch nicht ersetzt?
Sind die Aussagen genau?	Beschreibt die Qualität der wissenschaftlichen Erkenntnisse/ Evidenz	Die Items sind präzise formuliert.	Sind die Informationen evidenzbasiert?
Sind die Informationen genau?	Beschreibt Mangel an/fehlende wissenschaftliche/r Evidenz	Die enthaltenen Items haben Relevanz für die Nutzer der Zielgruppe.	Ausführliche Informationen über Behandlungsverfahren: Beschreibt die Publikation den Nutzen (auch in Bezug auf die Lebensqualität) jeder Methode?
Sind die Informatoinen von Relevanz?	In der Patientenentscheidungshilfe werden den Patienten die verschiedenen Behandlungsmöglichkeiten/Untersuchungen neutral und ausgewogen erläutert/aufgezeigt. (z. B. was vor, während und nach der Untersuchung getan wird, sowie nächste Schritte auf Basis der Testergebnisse).	Die Checkliste versteht sich als Unterstützung und nicht Ersatz für das Gespräch mit dem Arzt. (Komplementarität)	Ausführliche Informationen über Behandlungsverfahren:_x000D_ Beschreibt die Publikation die Wirkungsweise jeder Methode?
Sind die Darstellungen relevant (für die Einzelperson)?	Enthält die Möglichkeit, keine der Behandlungsoptionen/Untersuchungen zu wählen [z. B. Nichts tun] und beschreibt, was im natürlichen Verlauf eines Gesundheitszustandes geschieht, wenn keine der aufgeführten Behandlungen gewählt wird.	Die Checkliste enthält detaillierte Angaben über ergänzende Hilfen und Informationen.	Ausführliche Informationen über Behandlungsverfahren: Beschreibt die Publikation die Risiken jeder Methode?
Ist der Kontext der Datenlage relevant (für die Einzelperson)?)	Enthält Verweise (bspw. Zitate) für die aufgeführten Beweise	Die Checkliste weist darauf hin, dass es für den Patienten verschiedene Informationsquellen (jenseits des Arztgesprächs) gibt.	Sind Bilder und graphische Darstellungen (z.B. Diagramme, Illustrationen etc.) so eingesetzt, dass sie das gesprochene Wort unterstützen?
Komplementariät? (Ist die Publikation eine Hilfe für eine "partnerschaftliche Entscheidungsfindung" (shared decision-making)?)	Verwendet Daten aus Studien mit Patienten, die denen der Zielgruppe ähnlich sind (z. B. Alter, Geschlecht, Risikogruppe, Erkrankung).	Bilder, falls vorhanden, unterstützen den Inhalt und die Informationsaufnahme/-verarbeitung.	Wird deutlich, wie die Qualität des Videos überprüft wurde? (Siegel, Experten der Fachgesellschaft)
Anforderungen an Informationen: wissenschaftl. Beweislage/Belegbarkeit	Die Patientenentscheidungshilfe enthält Grafiken/Schemata/visuelle Diagramme die den Inhalt der Entscheidungshilfe widerspiegeln/transportieren und nicht vom Kernthema ablenken.	Die Formatierung (Schriftart, -größe) ist gut lesbar.	Übersichtlichkeit: Gibt es eine Gliederung?
Anforderungen an Informationen: Aktualität der Daten	Die Patientenentscheidungshilfe unterstützt durch die Verwendung verschiedener Gestaltungsmerkmale (z.B. Schriftart, Schriftfarbe, Schriftgröße), den Inhalt sowie die Kernaussagen	Die Darstellungsform nimmt keine Wertung der verschiedenen Items/Themen vor.	Übersichtlichkeit: Wird das Video in inhaltlich sinnvolle Abschnitte untergliedert?
Keine Aussagen zu Bereichen ohne sichere Informationen	Die Patientenentscheidungshilfe verwendet verschiedene Gestaltungsmerkmale (z.B. Schriftart, Schriftfarbe, Schriftgröße) so, dass sie positive und negative Eigenschaften von Optionen neutral vergleichen/verdeutlichen kann. (z.B. gleiche Details mit ähnlichen Schriftarten etc.)	Die Checkliste hat einen übersichtlichen Aufbau.	Übersichtlichkeit: Werden Überschriften für Abschnitte verwendet?
Beschreibt die Publikation den Nutzen jedes Behandlungsverfahrens?	Stellt Wahrscheinlichkeiten/Ereignisraten dar, die sich auf die Patienten innerhalb der entsprechenden Zielgruppe beziehen (z.B. Alter, Risikogruppe, gleiche Erkrankung)	Die Items sind inhaltlich nachvollziehbar sortiert.	Übersichtlichkeit: Gibt es eine Zusammenfassung innerhalb des Videos?
Beschreibt die Publikation die Wirkungsweise jedes Behandlungsverfahrens?	Vergleicht Ergebniswahrscheinlichkeiten unter Verwendung desselben Nenners, Zeitraums und Maßstabs.	Alle relevanten Fragen zum Thema der CL enthalten?	Übersichtlichkeit: Gibt es visuelle Elemente, die zeigen an welcher Stelle im Video man sich gerade befindet?
Beschreibt die Publikation die Risiken jedes Behandlungsverfahrens	In die Entwicklung der Patientenentscheidungshilfe wurde die Überprüfung von externen Sachverständigen [Gesundheitsfachleuten], die nicht an der Entwicklung oder den Feldversuchen beteiligt waren, mit einbezogen.	Die CL enthält Items zu Diagnose	Erleichtert die Reihenfolge der Informationsdarbietung das Verständnis?
Beschreibt die Publikation mögliche Folgen einer Nicht-Behandlung?	In die Entwicklung der Patientenentscheidungshilfe wurde ein Test mit an die Zielgruppe angepassten Anwendern vor Ort mit einbezogen.	Die CL enthält Items zu Prognose	Vollständigkeit: Ist die Thematik vollständig abgedeckt? _x000D_
Beschreibt die Publikation die wie die Behandlungsverfahren die Lebensqualität beeinflussen?	Die Patientenentscheidungshilfe ist übersichtlich aufgebaut	Die CL enthält Items zu Behandlung (inkl. verschiedene Optionen, Risiken, Nebenwirkungen, Langzeitfolgen, Lebensqualität etc.)	Vollständigkeit: Gibt es Angaben über ergänzende Hilfe/Infos?
Enthält die Publikation detaillierte Angaben über ergänzende Hilfen und Informationen?	Die Patientenentscheidungshilfe kann von allen Patienten innerhalb dieser Zielgruppe verstanden werden.	Die CL enthält Items zu Nachsorge	Werden fehlende Evidenzen offen kommuniziert?
Aussagen richten sich nach patientenrelevanten Endpunkten (Verbesserung d. Gesundheitszustandes, eine Verkürzung der Krankheitsdauer, eine Verlängerung der Lebensdauer, eine Verringerung der. Nebenwirkungen)	Die Patientenentscheidungshilfe umfasst Werkzeuge wie Arbeitsblätter oder Checklisten, die bei der Erörterung von Optionen mit einem Praktiker verwendet werden können.	Die CL enthält Items zu anstehenden Entscheidungen	Verständlichkeit - Sprache: Sind die Sätze kurz und klar formuliert?
Sind die Darstellungen angemessen/sinnvoll?	Enthält die Entwicklerdaten und Zugangsdaten [ich nehme an, das mein "Kontaktmöglichkeit" - LJ]	Die CL enthält Items zu möglichen Formen der Entscheidungsfindung	Verständlichkeit - Sprache: Werden medizinische Fachbegriffe nur benutzt, wenn es zum Verständnis oder zur Vorbereitung auf das Arztgespräch beiträgt?
Sind die Darstellungen verständlich?	Gibt die Finanzierungsquelle für die Entwicklung und Verteilung der Patientenentscheidungshilfe an.	Die CL enthält Items zu persönlichen Werten	Transparenz: Werden Informationen über Autorenschaft offengelegt?
Berücksichtigung von Layout Aspekten	Die Patientenentscheidungshilfe gibt an, ob die Urheber, oder der Autor der Entscheidungshilfe, durch die Entscheidungen, die Patienten nach Anwendung einer Entscheidungshilfe, gewinnen oder verlieren können.	Die CL enthält Items zu privatem Umfeld	Transparenz: Werden Informationen über Anbieter offengelegt?
Vermittlung von Risiken: Keine allgemeine sprachliche Darstellung von Risiken.	Bietet Sicherheit für eigene persönliche Gesundheitsdaten, die in die Entscheidungshilfe aufgenommen wurden (z.B. auf Webseiten).	Die CL enthält Items zu Berücksichtigung kultureller und sozioökonomischer Aspekte (landesspezifisches Gesundheitssystem etc.)	Transparenz: Werden Informationen über Finanzierung (z.B. Sponsoren) offengelegt?
Vermittlung von Risiken: Darstellung von Verlust und Gewinn nebeneinander	Enthält Hinweise auf wissenschaftliche Erkenntnisse	Die CL enthält Items zu Grad der Evidenz und fehlender Evidenz	Transparenz: Werden Informationen über Werbepolitik offengelegt?
Verfahren der Qualitätssicherung	Gibt das Datum an, an dem sie zuletzt aktualisiert wurde	Die CL enthält Items zu Wahrscheinlichkeiten/Statistik	Transparenz: Wird Werbung klar von redaktionellem Beitrag abgegrenzt?
Übersichtlichkeit: sind die Informationen übersichtlich aufbereitet?	Gibt an, wie oft die Informationen in der Entscheidungshilfe aktualisiert werden.	Es gibt eine Benutzeranleitung.	Wird im Video oder in der Videobeschreibung kommuniziert, aus welchen wissenschaftlichen Quellen die Informationen im Video stammen?
Übersichtlichkeit: Gibt es eine Suchfunktion?	Enthält die Schritte zur Auswahl der wissenschaftlichen Erkenntnisse (z. B. Auffinden, Beanstanden, Zusammenfassend) [in einem Referenzabschnitt oder einem zugänglichen technischen Dokument]	Die Checkliste vermeidet Wiederholungen/Redundanz in den Items.	Wird im Video oder in der Videobeschreibung kommuniziert, wann diese dargestellten Informationen erstellt wurden?
Vollständigkeit	Beschreibt die Ungewissheit um die Wahrscheinlichkeiten (z. B. durch Das Geben eines Bereichs oder durch die Verwendung von Sätzen wie "unsere beste Vermutung ist")	Die Checkliste ist von allen Patienten der Zielgruppe verstehbar: Angabe des sprachlichen Niveaus über Formel	Wird deutlich, ob die Gültigkeit der Informationen überprüft und ggf. ein Update gemacht wird?
Fehlende Evidenzen werden offen kommuniziert	Stellt die Wahrscheinlichkeiten in Kontext mit anderen Ereignissen (z. B. Chancen, andere Krankheiten zu entwickeln, an anderen Krankheiten zu sterben oder an irgendeiner Ursache zu sterben; mit Überlebens- und Sterbeziffern).	Die Checkliste ist von allen Patienten der Zielgruppe verstehbar: Feldtests zeigen Verstehbarkeit	Verhindert die Darstellung von Zahlen das Aufkommen von Missverständnissen? (Beispiel: Bessere Verständlichkeit durch Benutzung von absoluten Zahlen wie bspw. 10 von 100 statt 10%)
Sprache, die der Zielgruppe angepasst wird	Beschreibt die Art und Weise, wie die Wahrscheinlichkeiten berechnet wurden (in einem Referenzabschnitt oder einem zugänglichen technischen Dokument)	Die Checkliste ist von allen Patienten der Zielgruppe verstehbar: notwendige Erklärungen von Fachbegriffen gegeben	Werden bildliche Darstellungen (zur Verdeutlichung von Zahlenangaben) verwendet?
Transparenz: Autoren und Datenquellen der Informationen genannt?	Wenn die Krankheitswahrscheinlichkeit von Untergruppen [z. B. jüngeren, mittleren oder älteren Menschen] bereitgestellt wird, wird das Tool beschrieben, das zur Abschätzung dieser Risiken verwendet wurde [in einem Referenzabschnitt oder einem zugänglichen technischen Dokument].	Die Checkliste gibt Anleitung zur Erarbeitung eigener Fragen.	Wird eine Sprache verwendet, die dem Nutzer dazu dient, die Thematik zu verstehen?
Transparenz: Informationen über den Anbieter?	Führt Schritt für Schritt durch die Entscheidungshilfe, mit dem Ziel einer individuellen Entscheidung näher zu kommen.	Es werden Informationen über Entwickler und Anbieter der Checkliste gegeben.	Wird eine Sprache verwendet, die den Nutzer befähigt mit dem Arzt darüber zu sprechen (Partizipation unterstützende Sprache)?
Transparenz Offenlegung von Kooperationen und Vernetzung	Die Patientenentscheidungshilfe verfügt für alle Patienten innerhalb der Zielgruppe einen niederschwelligen Zugang ohne Zusatzkosten	Es wird über die Finanzierung der Entwicklung und Verteilung der Checkliste aufgeklärt.	Gibt es eine Möglichkeit für Rückmeldungen und Nachfragen seitens der NutzerInnen innerhalb und/oder außerhalb der Kommentarfunktion? (Ist z.B. ein Link vorhanden, wurde auf Kommentare reagiert?)_x000D_
Transparenz: Offenlegung der Finanzierung und Sponsoren?	Die Patientenentscheidungshilfe bietet andere Möglichkeiten als das Lesen an (z. B. Audio, Video oder in -Person -Diskussion), um Patienten zu helfen	Es wird über mögliche Gewinne der Urheber durch Veröffentlichung der Checkliste aufgeklärt.	Stimmt der Videotitel mit dem Videoinhalt überein?_x000D_
Transparenz: Offenlegung der Werbepolitik?	Bei Patientenentscheidungshilfen im Internet: Bietet einen Schritt-für-Schritt-Möglichkeit, sich durch die Webseiten (Bildschirme) im Internet zu bewegen.	Werbung und redaktioneller Beitrag sind klar voneinander getrennt.	Gibt die Videobeschreibung eine Zusammenfassung über den Inhalt des Videos? _x000D_
Transparenz: Ist Werbung von Inhalt zu unterscheiden?	Bei Patientenentscheidungshilfen im Internet: Patienten können nach Schlüsselwörtern in der Entscheidungshilfe suchen.	Es werden explizite Hinweise zur Datenverwendung gegeben.	Ist der Schwerpunkt des Videos erkennbar?
Gibt es Informationen zur Datensicherheit?	Bei Patientenentscheidungshilfen im Internet: Erleichtern es den Patienten, nach dem Link auf andere Webseiten zur Entscheidungshilfe zurückzukehren	Es werden explizite Hinweise zum Datenschutz gegeben.	Umsetzbarkeit: Arbeitet das Video mindestens eine Aktion eindeutig heraus, die NutzerInnen ausführen können?
Gibt es Informationen zur Datenverwendung?	Bei Patientenentscheidungshilfen im Internet: Kann auch als einzelnes Dokument gedruckt werden (z.B. pdf-Dokument)	Die Webseite bietet Sicherheit für angegebene persönliche Informationen.	Umsetzbarkeit: Spricht das Video die NutzerInnen bei Beschreibung der Tätigkeit direkt an?
Existieren klare Angaben zu den Informationsquellen, die zur Erstellung der Publikation herangezogen wurden (neben dem Autor oder Hersteller)?	Webbasierte EH enthalten die Möglichkeit, auf persönlichen Gesundheitsinformationen, die in die Patientenentscheidungshilfe mit aufgenommen werden können, ein Feedback zu geben. (z.B. Webseiten mit Fragebögen o.Ä.).	Hinweise auf die Aktualität der Checkliste: Datum der letzten Aktualisierung	Umsetzbarkeit: Teilt das Video jede Tätigkeit in überschaubare Schritte auf?
Ist klar angegeben, wann die Informationen, die in der Publikation verwendet und wiedergegeben werden, erstellt wurden?	Hilft zu erkennen, dass eine persönliche Entscheidung getroffen werden muss	Hinweise auf die Aktualität der Checkliste: Gültigkeitsdauer/Häufigkeit der Aktualisierungen/geplante nächste Aktualisierung	Audioqualität :Werden Störgeräusche vermieden?_x000D_
Erkenntnisse über die Darstellung von Zahlen und Ergebnissen werden berücksichtigt	Hilft, über die verfügbaren Optionen bzw. verschiedenen Merkmale der Optionen Bescheid zu wissen	Es werden die Schritte zur Auswahl der Fragen durch die Ersteller der CL erläutert.	Audioqualität: Gibt es unterstützende Hintergrundmusik, Signaltöne o.ä.?_x000D_
Verwendung von Partizipation unterstützender Sprache.	Fordert die Patienten auf, darüber nachzudenken, welche positiven und negativen Merkmale der Optionen für sie am wichtigsten sind und sich darüber am Ende der Patientenentscheidungshilfe im Klaren zu sein.	Die Checkliste fordert auf, Optionen mit einem Arzt zu besprechen.	Audioqualität: Ist das Lautstärkefenster angemessen?
Einbindung der Nutzer: Möglichkeit für Rückmeldungen seitens der Nutzer.	Erläutert, dass persönliche Werte die Entscheidungen beeinflussen können	Die Checkliste führt Schritt für Schritt durch die Kommunikation, mit dem Ziel umfassend Informationen auszutauschen.	Audioqualität: Ist die Geschwindigkeit des Gesprochenen angemessen? _x000D_
Einbindung der Nutzer: Patienten werden in den Prozess der Informationserstellung einbezogen	Sorgt insgesamt für eine Verbesserung der Übereinstimmung, zwischen den schließlich gewählten Optionen und den Werten und Merkmalen die dem Patienten am wichtigsten sind.	Es werden Kontaktdaten mit Rückmeldemöglichkeit für Nutzer der Checkliste angegeben.	Audioqualität: Ist der/die SprecherIn gut zu verstehen?
	Gibt eine Anleitung um die Werte mit Relevanz für die EH zu formulieren	Die Checkliste bietet für alle Patienten innerhalb der Zielgruppe einen niederschwelligen Zugang ohne Zusatzkosten.	Visuelle Qualität: Sind Objekte und Personen gut ausgeleuchtet?_x000D_
	Verweist auf die Entscheidung, ob die Werte in die Entscheidung mit einfließen sollen	Die Checkliste bietet andere Möglichkeiten als das Lesen an (z. B. Audio, Video oder in -Person -Diskussion), um Fragen für das Arztgespräch vorzubereiten.	Visuelle Qualität: Ist das Bild scharf?_x000D_
	Hilft bei der Umsetzung der einzelnen Schritte, in Bezug auf die gewählte Entscheidungsform	Die Checkliste ist im Internet gut auffindbar.	Visuelle Qualität: Ist die Kameraführung angemessen?_x000D_
	Die Patientenentscheidungshilfe beschreibt verschiedene Aspekte von Optionen, die den Patienten dabei helfen sollen, sich vorzustellen, wie es ist, die physischen, emotionalen und sozialen Auswirkungen dabei zu erleben.	Die Webseite erleichtert es den Patienten, nach dem Link auf andere Webseiten zur Checkliste zurückzukehren.	Visuelle Qualität: Ist der Text im Video gut leserlich?_x000D_
	Erfahrungsberichte: Die Geschichten über die Erfahrungen anderer Patienten stellen eine Reihe von sowohl positiven als auch negativen Erfahrungen dar und verdeutlichen somit, wie unterschiedlich die Bewertungen und Entscheidungen, für oder gegen eine mögliche Option, ausfallen.	Die Webseite ermöglicht die Suche nach Schlüsselwörtern.	Visuelle Qualität: _x000D_Ist das Bildmaterial gut zu erkennen?
	Erfahrungsberichte: Die Geschichten ermöglichen es dem Patienten, die Schritte, die andere für ihre persönlichen Entscheidungsfindung eingegangen sind, nachvollziehen zu können und es für die persönliche Entscheidung zu nutzen.	Die Checkliste kann auch als einzelnes Dokument gedruckt werden (z.B. PDF-Dokument).
	Erfahrungsberichte: Die Geschichten mit den Erfahrungen anderer Patienten werden genutzt, um die aufgeführten Optionen/ Maßnahmen in der Durchführung/Ablauf sowie die möglichen Ergebnisse der Zielgruppe näherzubringen.	Es sind gute Navigationsmöglichkeit in die Webseite(n) der Checkliste eingebunden [z.B. nicht nur über Browser vor und zurück]
	Erfahrungsberichte: Es werden die Schritte beschrieben, die zum Auswählen dieser Storys verwendet wurden sowie die Schritte, die Experten zur Überprüfung der in diesen Berichten enthaltenen Informationen verwendet haben, benannt. [in einem Referenzabschnitt oder einem zugänglichen technischen Dokument]	Navigationsmöglichkeiten: zuvor eingegebene Informationen gehen beim Navigieren nicht verloren.
	Erfahrungsberichte: Wenn Geschichten in einer Patientenentscheidungshilfe verwendet werden, wird eine Aussage aufgenommen, dass die Patienten in Kenntnis der Sachlage ihre Einwilligung gegeben haben, ihre Geschichten aufzunehmen. [in einem Referenzabschnitt oder zugänglichen technischen Dokument].	Die Webseite gibt Feedback zu persönlichen Gesundheitsinformationen, die in die Checkliste mit aufgenommen werden können.
	Erfahrungsberichte: Wenn die Patientenentscheidungshilfe Geschichten über die Erfahrungen anderer Patienten enthält, berichtet sie, ob es einen finanziellen oder anderen Grund gab, warum Patienten beschlossen haben, sie zu teilen.	Es wird darauf hingewiesen, dass die Nutzer eine eigene Auswahl der Items/Fragen treffen können.
		Die Checkliste verdeutlicht, dass die Formulierungen fürs Gespräch mit dem Arzt individuell angepasst und verändert werden können, und gibt Beispiele.

## Sheet: Translation - EN
COMPARISON OF ALL ASPECTS WITHIN THE TOOLS' CRITERIA
Websites	PDAs	QPLs	Videos
Expertise	Includes qualifications and references about the individuals who developed it.	In the context of the QPL, there are references to the involvement of practice users (physicians and patients) in the development and practical review of the QPL.	Are the goals of the video clear?
Are the publication's opbjectives evident?	Patients were asked in advance what they needed in order to prepare for a specific decision	In the context of the QPL, there are references to the involvement of knowledgeable professionals in the development and practical review of the QPL.	Does the video achieve its self-imposed goals?
Does the publication meet its objectives?	Practitioners were asked in advance what they need in order to discuss a specific decision with patients.	The objectives of the publication are clearly stated.	Accuracy: Are the statements clear?
Are the information goals bein met?	The patient decision aid names/explains for which target group it is intended.	The target group is clearly identified.	Accuracy: Are the statements substantiated with the help of figures?
Purpose of addressed target group and information?	The patient decision aid provides information about the positive and negative features of the treatment/investigation in question (e.g., benefits or harms, side effects, disadvantages).	The content focus of the QPL is clearly identified.	Relevance: Is the information relevant to those affected?
Is the writing balanced and umbiased?	Indicates that there are different options for the patient to arrive at a decision (Paternalistic - physician alone; Participatory (SDM) - physician and patient; Informative - patient alone).	The items are formulated in a balanced and uninfluenced manner.	Is it pointed out that the video does not replace a visit to the doctor?
Are the statements precise?	Describes quality of scientific knowledge/evidence.	The items are formulated in a precise manner.	Is the information evidence-based?
Is the information precise?	Describes lack/absence of scientific evidence.	The contained items have relevance for the users of the target group.	Detailed information about treatment procedures: Does the publication describe the benefits (including quality of life) of each method?
Is the information relevant?	Patient decision aid explains/shows patients the different treatment/diagnostic options in a neutral and balanced way. (e.g., what is done before, during, and after testing, as well as next steps based on test results).	The QPL is intended as a support and not a substitute for the discussion with the physician. (Complementarity)	Detailed information about treatment methods: Does the publication describe the mode of action of each method?
Are the illustrations relevant?	Includes the option of not choosing any of the treatment/diagnostic options [e.g., do nothing] and describes what happens in the natural course if none of the listed treatments are chosen.	The QPL contains detailed information about complementary help and information.	Detailed information about treatment methods: Does the publication describe the risks of each method?
Is the context of given data relevant (for the individual)?	Includes references (e.g., citations) for the evidence listed	The QPL points out that there are different sources of information for the patient (beyond the conversation with the doctor).	Are pictures and graphical representations (e.g., diagrams, illustrations, etc.) used in a way that supports what is being said?
Complementarity (Does the publication support and facilitate shared decision-making?)	Uses data from studies of patients similar to those of the target population (e.g., age, sex, risk group, disease).	Pictures, if included, support the content and information absorption/processing.	Is it clear how the quality of the video was ensured? (quality seal, experts of the professional society)
Standards of information: scientific evidence	Patient decision aid includes graphics/schematics/visual diagrams that reflect/transport the content of the decision aid and do not distract from the core topic.	Formatting (font, font size) is easy to read.	Clarity: Is an outline provided?
Standards of information: up to date	The patient decision aid uses a variety of design features (e.g., font type, font color, font size) to support the content as well as the key messages	The form of presentation does not assign value to the various items/topics.	Clarity: is the video broken down into sections that make sense in terms of content?
No statements regarding topics without ascertained information	The patient decision aid uses different design features (e.g., font type, font color, font size) in a way that allows it to neutrally compare/illustrate positive and negative features of options. (e.g., same details with similar fonts, etc.).	The QPL has a clear structure.	Clarity: Are headings used for sections?
Does the publication describe the benefits of each treatment procedure?	Presents probabilities/event rates that relate to patients within the target group (e.g., age, risk group, same condition)	The items are sorted according to content in a comprehensible manner.	Clarity: Is there a summary within the video?
Does the publication describe the mode of action of each treatment procedure?	Compares outcome probabilities using the same denominator, time period, and scale.	Does the QPL contain all relevant questions on the topic?	Clarity: Are there visual elements that show where you are in the video?
Does the publication describe the risks of each treatment procedure?	The development of the patient decision aid included review by external experts [health professionals] who were not involved in the development or field trials.	The QPL contains items on diagnosis	Does the order in which the information is presented make it easier to understand?
Does the publication describe possible consequences of non-treatment?	Field testing with users matched to the target population was included in the development of the Patient Decision Aid.	The QPL contains items on prognosis	Completeness: Is the topic fully covered?
Does the publication describe how the treatment procedures affect quality of life?	The patient decision aid is clearly structured	The QPL contains items on treatment (incl. various options, risks, side effects, long-term consequences, quality of life, etc.)	Completeness: Is there information about additional help/info?
Does the publication contain details of supplementary aids and information?	The Patient Decision Aid can be understood by all patients within this target group.	The QPL contains items on follow-up care	Is missing evidence openly communicated?
Statements are based on patient-relevant endpoints: Improvement in health status, reduction in the duration of the disease, prolongation of life, reduction of side effects	The Patient Decision Aid includes tools such as worksheets or checklists that can be used when discussing options with a practitioner.	The QPL contains items on upcoming decisions	Comprehensibility - language: Are the sentences short and clear?
Are the illustrations appropriate?	Includes developer credentials and access information [I assume that means "contact options" - LJ].	The QPL contains items on possible forms of decision-making	Comprehensibility - language: Are medical terms only used if it helps to understand or prepare for the medical consultation?
Are the illustrations understandable?	Indicates the funding source for the development and distribution of the Patient Decision Aid.	The QPL contains items on personal values	Transparency: Is information about authorship disclosed?
Consideration of layout aspects	The patient decision aid indicates whether the publishers or author of the decision aid, stand to gain or lose by the decisions patients make after using a decision aid.	The QPL contains items on private environment	Transparency: Is information about providers disclosed?
Communication of risks: More than a general, verbal presentation of risks	Provides security for own personal health information included in the decision aid (e.g., on websites).	The QPL contains items on consideration of cultural and socioeconomic aspects (country-specific health care system, etc.)	Transparency: Is information about funding (e.g., sponsors) disclosed?
Communication of risks: Presentation of potential loss and gain side by side	Includes references to scientific evidence.	The QPL contains items on the degree of evidence and the lack of evidence.	Transparency: Is information about advertising policies disclosed?
Quality assurance procedures	Indicates the date it was last updated	The QPL contains items on probabilities/statistics.	Transparency: Is advertising clearly distinguished from editorial content?
Clear arrangement of information: Is the information clearly presented?	Indicates how often the information in the decision aid is updated.	There is a user guide.	Is it communicated in the video or in the video description from which scientific sources the information in the video originates?
Clear arrangement of information: Is there a search function?	Explains which steps were taken when selecting scientific evidence (e.g., locate, object to, summarize) [in a reference section or accessible technical document]	The QPL avoids repetition/redundancy in items.	Is it communicated in the video or video description when this information presented was created?
Completeness of information	Describes the uncertainty regarding probabilities (e.g., by giving a range or using phrases such as "our best guess is")	The QPL is understandable by all patients in the target group: Indication of language level via formula	Is it made clear if the validity of the information is checked and an update is made when necessary?
Lack of evidence is openly communicated	Places the probabilities in context with other events (e.g., chances of developing other diseases, dying from other diseases, or dying from any cause; with survival and mortality rates).	The QPL is understandable by all patients of the target group: Field tests show comprehensibility	Does the presentation of numbers prevent misunderstandings from arising? (Example: Better comprehensibility by using absolute numbers like 10 out of 100 instead of 10%).
Use of language that is adapted to the target group	Describes how the probabilities were calculated (in a reference section or accessible technical document).	The QPL is understandable by all patients of the target group: necessary explanations of technical terms given	Are pictorial representations used (to clarify numerical data)?
Transparency: Are authors and data sources of the information named?	If disease probabilities of subgroups [e.g., younger, middle-aged, or elderly] are provided, describes the tool used to estimate these risks [in a reference section or accessible technical document].	The QPL provides guidance for developing one's own questions.	Is language used that helps the user understand the subject matter?
Transparency: Information about the provider?	Guides step-by-step through the decision aid, with the goal of getting closer to an individual decision.	Information is given about developers and providers of the QPL.	Is language used that empowers the user to talk about it with the physician (participation-supporting language)?
Trancparency: Disclosure of cooperations and networks?	The Patient Decision Aid has low-threshold access for all patients within the target group at no additional cost.	Information is provided about funding for the development and distribution of the QPL.	Is there a way for users to provide feedback and ask questions within and/or outside of the commenting function? (E.g., is there a link, has there been a response to comments?)
Transparency: Disclosure of funding/sponsors?	The patient decision aid offers options other than reading (e.g., audio, video, or in -person discussion) to help patients	Disclosure of potential profits to creators through publication of the QPL.	Does the video title match the video content?
Transparency: Disclosure of advertising policy?	For patient decision aids on the Internet: Provides a step-by-step way to navigate web pages (screens) on the Internet.	Advertising and editorial content are clearly separated from each other.	Does the video description provide a summary of the video content?
Transparency: Separation of advertising and editorial content?	For patient decision aids on the Internet: Patients can search for keywords in the decision aid.	Explicit information on the use of data is provided.	Is the focus of the video identifiable?
Is there information on data security?	For patient decision aids on the Internet: Makes it easy for patients to return to the decision aid after linking to other web pages.	Explicit notes on data protection are given.	Feasibility: Does the video clearly elaborate on at least one action users can take?
Is there information on how personal data is used?	For patient decision aids on the web: Can also be printed as a single document (e.g., pdf document).	The website provides security for specified personal information.	Feasibility: Does the video speak directly to users when describing the activity?
Is there a clear indication of the sources of information used to produce the publication (in addition to the author or producer)?	Web-based PDAs include the option to provide feedback on personal health information that can be included in the patient decision aid. (e.g., web pages with questionnaires or similar).	up-to-dateness: Date of the last update is given	Feasibility: Does the video break down each activity into manageable steps?
Is it clearly stated when the source material was produced?	Helps to recognize that a personal decision needs to be made	up-to-dateness: Validity period/frequency of updates/planned next update given.	Audio quality: Is background noise avoided?
Scientific knowledge about the presentation of numbers and outcomes is taken into account.	Helps to know about the available options or different features of the options	The steps for selecting questions by QPL creators are explained.	Audio quality: Is there supporting background music, beeps, etc.?
Use of language that supports participation	Asks patients to think about which positive and negative features of the options are most important to them and to be clear about this at the end of the patient decision aid.	The QPL prompts to discuss options with a physician.	Audio quality: Is the volume appropriate?
User involvement: opportunity for feedback from users	Explains that personal values can influence decisions	The QPL guides step-by-step through communication, with the goal of comprehensively sharing information.	Audio quality: Is the speed of speech appropriate?
User involvement: patients are involved in the process of information production	Provides overall improvement in the match, between the options finally chosen and the values and characteristics that are most important to the patient.	Contact information is provided with feedback options for users of the QPL.	Audio quality: Is the speaker easy to understand?
	Provides guidance to articulate the values with relevance to the EH.	The QPL provides low-threshold access for all patients within the target population at no additional cost.	Visual quality: Are objects and people well lit?
	Refers to the decision of whether to incorporate the values into the decision	The QPL offers options other than reading (e.g., audio, video, or in -person discussion) to prepare questions for the physician interview.	Visual quality: Is the image sharp?
	Helps to implement each step, in relation to the decision form chosen	The QPL is easy to find on the Internet.	Visual quality: Is the camera movement appropriate?
	The patient decision aid describes various aspects of options to help patients imagine what it is like to experience the physical, emotional, and social impact of doing so.	The website makes it easy for patients to return to the QPL after linking to other websites.	Visual quality: Is the text in the video easy to read?
	Testimonials: stories about other patients' experiences present a range of both positive and negative experiences, illustrating how evaluations and decisions, for or against a potential option, vary.	The web page allows for keyword searches.	Visual quality: Is the footage easy to see?
	Testimonials: the stories allow the patient to understand the steps that others have taken for their personal decision-making and to use this for their own decision-making.	The QPL can also be printed as a single document (e.g. PDF document).
	Testimonials: the stories with the experiences of other patients are used to introduce the listed options/measures in the implementation/procedure as well as the possible outcomes to the target group.	Good navigation options are incorporated into the QPL web page(s) [e.g., not just back and forth via browser].
	Testimonials: the steps used to select these stories, as well as the steps experts used to review the information contained in these stories, are identified. [in a reference section or accessible technical document].	Navigation options: previously entered information is not lost when navigating.
	Testimonials: When stories are used in a patient decision aid, a statement is included that patients gave informed consent to have their stories included. [in a reference section or accessible technical document].	Website provides feedback on personal health information that can be included in the QPL.
	Testimonials: If the patient decision aid includes stories about other patients' experiences, it reports whether there was a financial or other reason why patients decided to share them.	It is noted that users can make their own selection of items/questions.
		The QPL explains that the formulations of questions for the conversation with the doctor can be individually adapted and changed, and gives examples.
